# Supplementary material for: STANDARD M10 SARS-CoV-2 Assay for Rapid Detection of SARS-CoV-2: Comparison of Four Real-Time PCR Assays
Source: Diagnostics (Basel). 2022 Aug 18;12(8):1998. doi: 10.3390/diagnostics12081998 (PMC9406901; doi:10.3390/diagnostics12081998)
Supplement: Supplementary file 1 [file diagnostics-12-01998-s001.zip]

Archive with 1 entries (1 files):
- diagnostics-1728472-supplementary.pdf
